# Supplementary material for: Exploring the Experiences of Individuals Diagnosed with Metastatic Non-Small-Cell Lung Cancer: A Qualitative Study
Source: Curr Oncol. 2025 Oct 15;32(10):570. doi: 10.3390/curroncol32100570 (PMC12564169; doi:10.3390/curroncol32100570)
Supplement: Supplementary file 1 [file curroncol-32-00570-s001.zip]

Archive with 1 entries (1 files):
- curroncol-3899603-supplementary.pdf
